# Supplementary material for: Proteomics Reveals that Methylmalonyl-CoA Mutase Modulates Cell Architecture and Increases Susceptibility to Stress
Source: Int J Mol Sci. 2020 Jul 15;21(14):4998. doi: 10.3390/ijms21144998 (PMC7403994; doi:10.3390/ijms21144998)
Supplement: Supplementary file 1 [file ijms-21-04998-s001.zip]

Archive with 5 entries (4 files):
- supplementary files/
- supplementary files/Suppl tables S1,2.xlsx
- __MACOSX/supplementary files/._Suppl tables S1,2.xlsx
- supplementary files/Supplementary Figures.docx
- __MACOSX/supplementary files/._Supplementary Figures.docx
