# Supplementary material for: Proteomics Reveals that Methylmalonyl-CoA Mutase Modulates Cell Architecture and Increases Susceptibility to Stress
Source: Int J Mol Sci. 2020 Jul 15;21(14):4998. doi: 10.3390/ijms21144998 (PMC7403994; doi:10.3390/ijms21144998)
Supplement: Supplementary file 1 [file ijms-21-04998-s001.zip › supplementary files/Suppl tables S1,2.xlsx]

## Sheet: Table S1
Supplementary Table S1. Primers sequences used for qRT-PCR analyses.
PRIMERS
Gene name	Orientation	Sequence
POLR2A	Forward	CAACGCACACATCCAGAACG
	Reverse	TCCTTGACTCCCTCCACCAC
TUBA1A	Forward	TCGCCTTCGCCTCCTAATCC
	Reverse	CAAGTCTACAAACACAGCCCG
ACTB	Forward	CGACAGGATGCAGAAGGAGA
	Reverse	CTGCATACTCCTGCTTGCTG
VIM	Forward	CCGGGAGAAATTGCAGGAGG
	Reverse	CCTGGATTTCCTCTTCGTGG
EXT2	Forward	AACCAGCCAGGAGAGAGAAC
	Reverse	CACTTCACAGCAGGAGGGTC
CDH1	Forward	ATACCCTTGTCCCCTGGGC
	Reverse	CACATCCAGCACATCCACGG
SDC2	Forward	GGCGGAGTCGAGAGCAGAG
	Reverse	GCAGAAGCGTAGTCATCGTC

## Sheet: Table S2
Supplementary Table S2. Gene Ontology enrichment analysis of the proteomic dataset by EnrichR
BIOLOGICAL PROCESS DOWN
Term	P-value	Genes
wound healing, spreading of cells (GO:0044319)	0.0004292	DDR1;ADAM17;CYR61
zinc II ion transmembrane transport (GO:0071577)	0.0006559	SLC39A6;SLC39A10;SLC39A1
negative regulation of cellular component organization (GO:0051129)	0.0007183	DNAJA4;PRKD1;LCMT1;HDAC6
zinc II ion transmembrane import (GO:0071578)	0.001145	SLC39A6;SLC39A10
positive regulation of cell communication (GO:0010647)	0.001180	CLSTN3;HDAC6;WLS
mitotic cell cycle phase transition (GO:0044772)	0.001417	EPS8;POLA2;FBXW11;UBE2C;TPD52L1;POLE;LCMT1
protein palmitoylation (GO:0018345)	0.001447	ZDHHC20;ABHD17A;ZDHHC17
DNA repair (GO:0006281)	0.001514	GTF2H2C;UBE2T;ACTR5;H2AFX;LIG4;HMGA2;POLE;ASF1A
negative regulation of retrograde protein transport, ER to cytosol (GO:1904153)	0.001519	UBE2G2;UBE2J1
stem cell differentiation (GO:0048863)	0.001913	ZNF281;HMGA2;LRP6
MOLECULAR FUNCTION DOWN
Term	P-value	Genes
ubiquitin conjugating enzyme activity (GO:0061631)	0.00001341	UBE2C;UBE2T;UBE2G2;UBE2J1
ubiquitin-like protein conjugating enzyme activity (GO:0061650)	0.00001647	UBE2C;UBE2T;UBE2G2;UBE2J1
divalent inorganic cation transmembrane transporter activity (GO:0072509)	0.0001840	SLC39A6;SLC39A10;SLC39A1;ZDHHC17
ubiquitin-like protein ligase activity (GO:0061659)	0.0005169	PPIL2;UHRF2;UBE2C;UBE2T;UBE2G2;UBE2Z;UBE2J1
zinc ion transmembrane transporter activity (GO:0005385)	0.0005735	SLC39A6;SLC39A10;SLC39A1
ubiquitin protein ligase activity (GO:0061630)	0.0006243	PPIL2;UHRF2;UBE2C;UBE2T;UBE2G2;UBE2Z;UBE2J1
death receptor activity (GO:0005035)	0.0007455	TNFRSF21;TNFRSF10D;TNFRSF1A
tumor necrosis factor-activated receptor activity (GO:0005031)	0.0007455	TNFRSF21;TNFRSF10D;TNFRSF1A
mannosidase activity (GO:0015923)	0.001145	MAN2A1;MAN1A1
transition metal ion transmembrane transporter activity (GO:0046915)	0.001749	SLC39A6;SLC39A10;SLC39A1
CELL COMPONENT DOWN
Term	P-value	Genes
phagocytic vesicle membrane (GO:0030670)	0.0001840	ANXA3;HLA-C;CYBA;HLA-E
Golgi subcompartment (GO:0098791)	0.0009964	EXT2;MAN2A1;GOLIM4;HLA-C;MAN1A1;NCAM1;PRKD1;ZDHHC17;WLS;HLA-E;TNFRSF1A
autophagosome (GO:0005776)	0.001362	USP33;FTH1;NCOA4;PRKD1
autolysosome (GO:0044754)	0.001519	FTH1;NCOA4
Golgi membrane (GO:0000139)	0.001881	EXT2;MAN2A1;GOLIM4;HLA-C;MAN1A1;NCAM1;ZDHHC17;WLS;HLA-E;TNFRSF1A
early endosome membrane (GO:0031901)	0.002215	HLA-C;WLS;HLA-E;LRP6
phagocytic vesicle (GO:0045335)	0.003530	ANXA3;HLA-C;CYBA;HLA-E
secondary lysosome (GO:0005767)	0.004128	FTH1;NCOA4
chromosome (GO:0005694)	0.006141	CDCA2;LIG4;HMGA2;CDYL
nuclear replisome (GO:0043601)	0.006258	POLA2;POLE
BIOLOGICAL PROCESS UP
Term	P-value	Genes
myeloid leukocyte differentiation (GO:0002573)	0.00008566	CASP8;CAMK4;PIR;DHRS2
intermediate filament bundle assembly (GO:0045110)	0.0003170	NEFL;NEFM
coenzyme biosynthetic process (GO:0009108)	0.0003258	SPR;DCAKD;COASY
purine nucleoside bisphosphate biosynthetic process (GO:0034033)	0.0004424	DCAKD;COASY
coenzyme A biosynthetic process (GO:0015937)	0.0004424	DCAKD;COASY
ribonucleoside bisphosphate biosynthetic process (GO:0034030)	0.0004424	DCAKD;COASY
regulation of myeloid leukocyte differentiation (GO:0002761)	0.0009395	CAMK4;FAM213A
coenzyme A metabolic process (GO:0015936)	0.0009395	DCAKD;COASY
myeloid dendritic cell differentiation (GO:0043011)	0.0009395	CAMK4;DHRS2
myeloid dendritic cell activation (GO:0001773)	0.001877	CAMK4;DHRS2
MOLECULAR FUNCTION UP
Term	P-value	Genes
oxidoreductase activity, acting on the CH-OH group of donors, NAD or NADP as acceptor (GO:0016616)	0.0007581	SPR;KDSR;DHRS2;DHRS3
NADP binding (GO:0050661)	0.008550	SPR;DECR1
hydrolase activity, acting on acid anhydrides, catalyzing transmembrane movement of substances (GO:0016820)	0.01632	ABCB6;ABCA3
P-P-bond-hydrolysis-driven transmembrane transporter activity (GO:0015405)	0.01860	ABCB6;ABCA3
ATPase activity, coupled to transmembrane movement of substances (GO:0042626)	0.01860	ABCB6;ABCA3
1-phosphatidylinositol 4-kinase activity (GO:0004430)	0.02758	PI4K2B
uridylyltransferase activity (GO:0070569)	0.02758	UAP1L1
glucosyltransferase activity (GO:0046527)	0.02758	KDELC2
protein kinase binding (GO:0019901)	0.02794	FAM83H;PRKAR1B;EEF1A2;EPHB2;RHOC;DNM1
ATPase activity, coupled to movement of substances (GO:0043492)	0.02800	ABCB6;ABCA3
CELL COMPONENT UP
Term	P-value	Genes
mitochondrion (GO:0005739)	0.00007376	HSDL2;NLRX1;SLC44A1;ABCB6;NDUFB6;CKMT1A;DHRS2;COQ6;HMGCL;CASP8;CPT2;STOM;HS1BP3;GLUL;DECR1
mitochondrial outer membrane (GO:0005741)	0.0002000	CASP8;NLRX1;SLC44A1;ABCB6;COASY
cytoskeleton (GO:0005856)	0.0007033	SLC30A9;CASP8;CDH1;DENND2A;STOM;NEFM;ALDOC;TUBB4B;DNM1
lysosomal membrane (GO:0005765)	0.002384	PI4K2B;GAA;EEF1A2;CLEC16A;STOM;LAMTOR4
axon (GO:0030424)	0.004256	NEFL;NEFM;EPHB2;DNM1
cytoplasmic vesicle (GO:0031410)	0.01803	SLC30A9;NUDT19;RHOC;DNM1
intermediate filament (GO:0005882)	0.01939	FAM83H;NEFL
mitochondrial inner membrane (GO:0005743)	0.02149	CPT2;NDUFB6;MT-CO1;CKMT1A;MRPL27
azurophil granule membrane (GO:0035577)	0.02988	GAA;STOM
flotillin complex (GO:0016600)	0.03210	CDH1
